# Supplementary material for: Deep transcriptome profiling reveals limited conservation of A-to-I RNA editing in Xenopus
Source: BMC Biol. 2023 Nov 9;21:251. doi: 10.1186/s12915-023-01756-2 (PMC10636886; doi:10.1186/s12915-023-01756-2)
Supplement: Supplementary file 2 — Additional file 2. Expression values of ADAR1, ADAR2, and ADAR3 in all analyzed samples. [file 12915_2023_1756_MOESM2_ESM.xlsx]

## Sheet: MHT
stage	rep	ADAR1	ADAR2	ADAR3	dataset
1	1	163.313	72.6639	0	MHT
1	2	122.838	51.0101	0	MHT
1	3	145.217	59.5534	0.847487	MHT
2	1	110.999	47.1588	0	MHT
2	2	111.476	51.4232	0	MHT
2	3	133.569	59.2026	0.930913	MHT
3	1	107.438	44.8184	0	MHT
3	2	125.409	52.1503	0	MHT
3	3	126.456	53.9025	1.09118	MHT
4	1	104.177	46.8646	0	MHT
4	2	100.618	50.1569	0	MHT
4	3	128.887	61.1274	0	MHT
8	1	87.4523	45.7775	0.025262	MHT
8	2	135.017	76.3951	0	MHT
8	3	104.807	51.2536	1.73568	MHT
9	2	95.4675	47.0755	0	MHT
9	3	90.8331	46.9676	1.25701	MHT
10	1	87.8542	13.5555	0	MHT
10	2	74.9144	23.6787	0	MHT
10	3	100.106	42.726	1.69769	MHT
12	1	63.0484	4.9331	0	MHT
12	2	72.9304	9.02941	0	MHT
12	3	24.3181	10.4748	0.167809	MHT
15	1	40.911	11.8593	0	MHT
15	2	28.6671	4.85545	0	MHT
15	3	42.5698	5.00499	0	MHT
18	1	27.6076	11.2678	0.009138	MHT
18	2	25.6647	5.89568	0.03062	MHT
18	3	32.4766	5.55843	0.016412	MHT
22	1	25.8857	17.2017	0	MHT
22	2	25.0501	11.3545	0	MHT
22	3	21.2948	7.13162	0.044981	MHT
28	1	24.3002	18.2364	0.011905	MHT
28	2	19.7753	11.828	0.122195	MHT
28	3	19.9282	7.69823	0.078447	MHT

## Sheet: MK
stage	rep	ADAR1	ADAR2	ADAR3	dataset
0	1	76.7504	66.4248	0	MK
2	1	71.1349	73.7644	0	MK
6	1	58.1891	63.9326	0	MK
6.5	1	57.1352	59.2212	0	MK
7	1	53.6938	49.6523	0	MK
8	1	48.9825	52.7705	0	MK
8.5	1	49.6119	59.0948	0	MK
9	1	56.995	53.2881	0	MK
10	1	43.1409	33.7591	0	MK
12	1	34.3082	5.94012	0	MK
14	1	25.0207	5.40336	0	MK
16	1	23.1759	6.5536	0	MK
18	1	18.5718	12.0622	0	MK
20	1	23.5053	14.8535	0.209456	MK
23	1	15.6648	11.3708	0.139712	MK
26	1	14.6947	14.3461	0.813233	MK
30	1	8.96112	14.3794	0.466038	MK
33	1	10.3947	13.4541	0.399647	MK
0	2	33.1358	54.6394	0	MK
2	2	30.96	50.7869	0	MK
6	2	35.146	56.6191	0	MK
6.5	2	33.0929	56.7593	0	MK
7	2	36.6541	59.387	0	MK
8	2	36.4138	58.714	0	MK
8.5	2	35.1672	40.5627	0	MK
9	2	35.9698	38.2315	0	MK
10	2	41.965	30.1883	0	MK
12	2	53.7156	12.83	0	MK
14	2	46.3494	7.62418	0	MK
16	2	40.9782	7.15217	0	MK
18	2	31.0877	8.94135	0.062763	MK
20	2	28.3816	10.8808	0.087471	MK
23	2	20.9271	13.3088	0.600444	MK
26	2	27.6516	15.8556	1.21397	MK
30	2	18.3368	18.9425	0.529069	MK
33	2	15.2848	17.1004	0.799781	MK

## Sheet: DRE
stage	rep	ADAR1	ADAR2	ADAR3	dataset
0	1	204.571	77.4495	0	DRE
8	1	126.635	59.661	0	DRE
9	1	123.571	51.813	0.040389	DRE
10.5	1	126.431	38.3128	0	DRE
12	1	111.88	11.0199	0	DRE
15	1	49.3355	8.50772	0	DRE
20	1	45.4584	9.39891	0.038793	DRE
25	1	42.1934	13.0266	0.426234	DRE
30	1	31.6834	5.69889	0.139601	DRE
35	1	24.0082	3.30936	0.187761	DRE
40	1	17.447	2.16621	0.106616	DRE
I-II	2	17.753	8.81388	0.025162	DRE
III-IV	2	25.7873	19.6433	0	DRE
V-VI	2	30.5133	16.7941	0	DRE
0	2	321.125	76.944	0	DRE
9	2	158.434	69.7675	0	DRE
10.5	2	161.787	37.5872	0	DRE
12	2	114.378	11.4135	0	DRE
15	2	55.419	6.20488	0	DRE
20	2	51.3873	4.57229	0.06828	DRE
25	2	37.4551	4.65314	0.121995	DRE
30	2	24.1384	3.0443	0	DRE
10	2	145.94	32.5433	0.027063	DRE
8	2	176.852	64.2038	0	DRE
35	2	16.7199	2.24848	0.011927	DRE

## Sheet: DRA
stage	rep	ADAR1	ADAR2	ADAR3	dataset
brain	1	26.7542	17.5924	3.7073	DRA
eye	1	14.4425	7.84471	0.790013	DRA
heart	1	8.72541	2.54597	0.272158	DRA
intestine	1	15.4613	0.725085	0	DRA
kidney	1	13.1689	2.97913	0.530788	DRA
liver	1	7.96212	1.97558	0	DRA
lung	1	14.6364	7.45382	0	DRA
muscle	1	1.61725	0.582633	0.031682	DRA
ovary	1	40.0584	24.02	0	DRA
pancreas	1	1.11301	0.524515	0	DRA
skin	1	9.1932	1.70054	0	DRA
spleen	1	16.4729	7.38929	0	DRA
stomach	1	7.56306	1.17757	0	DRA
testis	1	44.4607	5.21768	0.852596	DRA
brain	2	41.4089	23.8223	3.57758	DRA
eye	2	18.9963	10.3569	0.676979	DRA
heart	2	8.00752	3.524	0.273693	DRA
intestine	2	16.6296	0.855014	0.036514	DRA
kidney	2	14.6305	4.85486	0.414791	DRA
liver	2	6.93111	1.08342	0	DRA
lung	2	8.20056	5.29032	0	DRA
muscle	2	3.64389	1.13808	0	DRA
ovary	2	33.0257	3.30229	0.01896	DRA
pancreas	2	1.23501	1.49158	0.010672	DRA
skin	2	5.43442	5.62092	0	DRA
spleen	2	16.7711	6.85303	0.014627	DRA
stomach	2	7.07856	1.19764	0.013417	DRA
testis	2	41.7929	2.28466	0.206657	DRA

## Sheet: JBL
stage	rep	ADAR1	ADAR2	ADAR3	dataset
stage09	1	93.7162	68.1754	7.755	JBL
stage10	1	76.4074	41.1088	3.56216	JBL
stage11-12	1	73.1096	19.9085	3.66197	JBL
stage15	1	59.6119	13.8531	0.0522689	JBL
stage16-18	1	71.2865	15.8306	0.315977	JBL
stage19	1	60.3876	17.5081	0.267295	JBL
stage20-21	1	55.4921	26.0941	1.47257	JBL
stage22-23	1	47.2149	22.9879	1.74609	JBL
stage24-26	1	33.1966	19.3862	1.21769	JBL
stage28	1	32.2415	19.6029	1.23647	JBL
stage31-32	1	32.3135	19.4951	1.84451	JBL
stage33-34	1	24.9591	17.4142	0.975957	JBL
stage40	1	20.9901	23.1928	2.90692	JBL
stage41-42	1	15.7534	18.142	2.66407	JBL
stage02	2	93.3702	39.8007	4.34444	JBL
stage03	2	86.5679	41.9742	2.49996	JBL
stage04	2	85.3205	42.2384	2.47243	JBL
stage05	2	87.2562	42.2861	4.81308	JBL
stage06	2	85.3218	49.4946	4.07733	JBL
stage08	2	55.5616	55.8036	5.03093	JBL
stage09	2	83.3649	48.9583	5.62118	JBL
stage10	2	72.5921	39.6673	3.28133	JBL
stage11-12	2	56.9526	18.6958	1.53076	JBL
stage13-14	2	56.8644	8.71289	0.454628	JBL
stage16-18	2	59.2095	12.3359	0.264474	JBL
stage19	2	46.611	13.3694	-0.0473392	JBL
stage20-21	2	41.3384	18.7163	0.51648	JBL
stage22-23	2	38.4464	13.3062	0.695558	JBL
stage24-26	2	34.715	15.2383	0.825831	JBL
stage28	2	31.3447	12.5176	0.439285	JBL
stage31-32	2	29.3438	19.059	0.871414	JBL
stage33-34	2	24.8663	17.2681	1.25252	JBL
stage38-39	2	19.4777	15.1852	1.31141	JBL
stage40	2	15.1262	14.152	1.41019	JBL
stage41-42	2	17.4543	16.8579	2.14108	JBL
stage44-45	2	13.9222	16.197	2.05179	JBL

## Sheet: MKK
hpf	clutch	ADAR1	ADAR2	ADAR3	dataset
0	A	91.1468	31.3535	0.81716	MKK
0.5	A	77.1202	32.1393	0.762015	MKK
1	A	67.0977	39.1083	0.878745	MKK
1.5	A	55.7518	44.2822	1.38678	MKK
2	A	58.639	47.0148	0.860885	MKK
2.5	A	56.0089	51.4319	1.41951	MKK
3	A	47.2846	50.8582	1.67311	MKK
3.5	A	47.2003	52.2712	1.47085	MKK
4	A	59.4347	54.0727	1.89466	MKK
4.5	A	49.9827	54.4133	1.87505	MKK
5	A	52.4625	51.7708	1.64763	MKK
5.5	A	49.1077	52.0635	1.8171	MKK
6	A	45.7068	52.763	1.87367	MKK
6.5	A	47.3465	51.0339	1.43213	MKK
7	A	49.4608	46.8333	1.45035	MKK
7.5	A	55.2737	41.6572	1.15184	MKK
8	A	52.8098	38.3839	1.12188	MKK
8.5	A	52.7539	33.8618	0.825866	MKK
9	A	52.2104	26.0264	0.832231	MKK
9.5	A	50.9754	22.3587	0.350475	MKK
10	A	72.7097	15.8528	0.189857	MKK
10.5	A	61.9233	15.1325	0.221723	MKK
11	A	57.8915	12.9134	0.368474	MKK
11.5	A	88.473	9.27811	0.225853	MKK
12	A	60.9634	14.2873	0.136753	MKK
12.5	A	58.0614	15.6435	0.0749895	MKK
13	A	61.0764	17.7909	0.104876	MKK
13.5	A	61.3985	16.6936	0.043817	MKK
14	A	54.9685	21.2968	0.047584	MKK
14.5	A	54.7775	23.7171	0.095561	MKK
15	A	61.3064	26.0802	0.0843875	MKK
15.5	A	53.2932	28.0586	0.144286	MKK
16	A	57.5968	25.433	0.092337	MKK
16.5	A	58.6189	27.7243	0.132028	MKK
17	A	57.9008	29.6592	0.362984	MKK
17.5	A	58.9324	27.8397	0.27262	MKK
18	A	54.3615	29.2546	0.273554	MKK
18.5	A	59.3843	30.9289	0.550852	MKK
19	A	59.0691	30.3113	0.27706	MKK
19.5	A	57.919	28.3337	0.713971	MKK
20	A	48.5129	28.4281	0.692469	MKK
20.5	A	45.4903	28.6926	0.548406	MKK
21	A	48.5032	29.8704	0.660532	MKK
21.5	A	67.3662	26.9879	0.657936	MKK
22	A	43.6397	29.813	0.645167	MKK
22.5	A	42.3767	29.7003	0.692751	MKK
23	A	44.0927	31.3304	0.56586	MKK
23.5	A	44.4483	27.7065	0.530891	MKK
24	A	43.556	26.3249	0.491893	MKK
25	A	39.6711	26.7103	0.539599	MKK
26	A	39.9219	25.4202	0.691272	MKK
27	A	44.534	29.2788	0.641942	MKK
28	A	42.8767	25.1972	0.108887	MKK
29	A	43.2905	25.8199	0.437035	MKK
30	A	43.7836	17.1489	0.71268	MKK
31	A	40.8641	22.8798	0.874445	MKK
32	A	34.5445	24.4563	0.691582	MKK
33	A	47.2841	15.2951	0.447908	MKK
34	A	43.3531	20.3531	0.569218	MKK
35	A	37.6049	27.2321	0.93717	MKK
36	A	41.3699	26.4852	1.0022	MKK
37	A	36.0365	23.0428	1.33749	MKK
38	A	38.5267	22.8046	0.961024	MKK
39	A	33.9444	29.3316	1.38372	MKK
40	A	27.921	27.3305	1.63669	MKK
41	A	26.6151	29.9373	1.15433	MKK
42	A	31.2961	23.1	1.33313	MKK
44	A	29.8033	29.6256	1.29015	MKK
45	A	26.2718	27.5152	1.01604	MKK
46	A	30.4452	27.0865	1.41553	MKK
47	A	26.3355	27.4997	1.43158	MKK
48	A	29.0737	28.3408	1.40589	MKK
49	A	21.8847	21.1186	1.16801	MKK
50	A	22.5084	18.3996	0.996	MKK
51	A	24.3412	20.5273	1.59078	MKK
52	A	35.5514	4.81626	0.357733	MKK
53	A	25.9968	22.4878	1.31723	MKK
54	A	26.9389	23.0934	2.02987	MKK
55	A	25.3027	24.1581	1.34232	MKK
56	A	24.2036	19.8194	1.32299	MKK
57	A	24.4171	18.3885	1.67277	MKK
58	A	25.8009	17.31	1.4092	MKK
59	A	22.8259	21.9056	2.34263	MKK
60	A	22.5753	23.2145	1.18381	MKK
61	A	20.3753	26.0518	1.8167	MKK
62	A	22.6977	24.1365	2.69001	MKK
63	A	21.1085	28.91	2.68381	MKK
64	A	25.1151	16.5213	1.69804	MKK
65	A	23.7418	28.9963	1.51201	MKK
66	A	20.9466	19.2714	1.70278	MKK
0	B	125.972	12.3674	0.100799	MKK
0.5	B	126.635	12.7198	0.053966	MKK
1	B	89.3167	21.2263	0.221634	MKK
1.5	B	77.7269	34.4077	0.38961	MKK
2	B	83.0622	35.3238	0.454612	MKK
2.5	B	64.1286	49.3231	1.26748	MKK
3	B	58.9522	53.2983	1.45631	MKK
3.5	B	42.8899	60.038	1.319	MKK
4	B	45.1403	58.8459	2.06323	MKK
4.5	B	39.6513	63.2397	2.26892	MKK
5	B	42.2541	58.4765	2.88534	MKK
5.5	B	48.5916	63.4799	2.01637	MKK
6	B	38.5564	59.8836	1.83378	MKK
6.5	B	39.1485	59.8679	1.50927	MKK
7	B	38.8315	53.4673	2.12996	MKK
7.5	B	36.4902	44.9892	1.62649	MKK
8	B	38.3347	38.0785	0.771697	MKK
8.5	B	37.8218	26.9891	0.421366	MKK
9	B	39.4364	21.4387	0.624511	MKK
9.5	B	43.4451	17.1297	0.580541	MKK
10	B	40.2545	12.0867	0.314877	MKK
10.5	B	48.6342	10.1035	0.449941	MKK
11	B	46.3977	11.3546	0.120505	MKK
11.5	B	46.5336	11.105	0.158339	MKK
12	B	45.3636	13.186	0.119459	MKK
12.5	B	44.1672	13.6905	0.049782	MKK
13	B	59.5695	13.4679	0	MKK
13.5	B	61.4616	12.9342	0.248358	MKK
14	B	44.3078	18.7892	0.127329	MKK
14.5	B	43.3334	21.3138	0.155853	MKK
15	B	45.2188	25.0229	0	MKK
15.5	B	39.9513	24.6313	0.124266	MKK
16	B	34.3906	30.639	0.119072	MKK
16.5	B	39.8045	22.7454	0.642545	MKK
17	B	36.445	29.1078	0.293718	MKK
17.5	B	51.8346	25.3493	0.677309	MKK
18	B	45.7771	27.0596	0.408909	MKK
18.5	B	36.9998	27.1094	0.59833	MKK
19	B	28.7881	23.4935	0.146516	MKK
19.5	B	33.9392	24.3332	0.637616	MKK
20	B	31.0863	28.3913	0.460056	MKK
20.5	B	36.7375	29.046	0.575331	MKK
21	B	17.559	25.6235	0.411939	MKK
21.5	B	31.6484	26.4804	0.481712	MKK
22	B	31.8398	29.4448	0.600958	MKK
22.5	B	4.3915	15.2954	0.380417	MKK
23	B	30.1361	24.666	0.359736	MKK
23.5	B	29.6337	29.1498	1.15667	MKK
24	B	28.0182	23.8233	0.516252	MKK
