# Supplementary material for: Deep transcriptome profiling reveals limited conservation of A-to-I RNA editing in Xenopus
Source: BMC Biol. 2023 Nov 9;21:251. doi: 10.1186/s12915-023-01756-2 (PMC10636886; doi:10.1186/s12915-023-01756-2)
Supplement: Supplementary file 3 — Additional file 3. Protein-coding sites that are conserved between X. laevis and X. tropicalis. [file 12915_2023_1756_MOESM3_ESM.xlsx]

## Sheet: commonsite_315XL_287XT
site.XL	site.XT	genename.XL	genename.XT	max.editrate.XL	max.editrate.XT
chr1L:89856919	chr1:74914508	ubxn6	ubxn6	40	5.26316
chr1L:89856920	chr1:74914509	ubxn6	ubxn6	42.8571	4
chr1L:137713240	chr1:127228340	psme1	psme1	6.3745	4.12371
chr1L:137713270	chr1:127228370	psme1	psme1	2	3.93701
chr1L:137713846	chr1:127229553	psme1	psme1	2.9703	0.823045
chr1L:137713864	chr1:127229571	psme1	psme1	3	0.729927
chr1L:138708079	chr1:128144550	acin1	acin1	6.45161	0.256849
chr1L:138714928	chr1:128148317	acin1	acin1	50	21.4286
chr1L:138714938	chr1:128148327	acin1	acin1	6.55738	21.7391
chr1L:138723587	chr1:128161174	acin1	acin1	2.34375	3.77358
chr1L:138723588	chr1:128161175	acin1	acin1	12	4.34783
chr1L:138723589	chr1:128161176	acin1	acin1	12.5	4.6875
chr1L:138723598	chr1:128161185	acin1	acin1	9.09091	3.24324
chr1L:138723599	chr1:128161186	acin1	acin1	8.69565	4.7619
chr1L:138723600	chr1:128161187	acin1	acin1	20	3.7037
chr1L:138723608	chr1:128161195	acin1	acin1	4.7619	1.21951
chr1L:138723618	chr1:128161205	acin1	acin1	7.14286	2.12766
chr1L:138723629	chr1:128161216	acin1	acin1	9.52381	4.71698
chr1L:138723631	chr1:128161218	acin1	acin1	16.6667	3.93939
chr1L:138723647	chr1:128161234	acin1	acin1	18.75	2.20386
chr1L:138723654	chr1:128161241	acin1	acin1	1.08992	2.08333
chr1L:138723664	chr1:128161251	acin1	acin1	27.2727	3.48837
chr1L:138723665	chr1:128161252	acin1	acin1	3.84615	2.98507
chr1L:138723669	chr1:128161256	acin1	acin1	3.84615	1.72414
chr1L:138723676	chr1:128161263	acin1	acin1	7.14286	1.75439
chr1L:138723677	chr1:128161264	acin1	acin1	5.55556	2.8169
chr1L:138723681	chr1:128161268	acin1	acin1	10	2.8169
chr1L:138723683	chr1:128161270	acin1	acin1	10	2.7027
chr1L:138723684	chr1:128161271	acin1	acin1	2.18447	0.684932
chr1L:138723692	chr1:128161279	acin1	acin1	10	3.57143
chr1L:151354020	chr1:143177502	triap1	triap1	19.6721	0.483092
chr1L:173548689	chr1:163308181	LOC108717342	ap3s1	1.21951	0.340136
chr1L:174629625	chr1:134697594	reep5	reep5	0.200803	2.15054
chr1L:174629629	chr1:134697598	reep5	reep5	1.49254	1.92308
chr1L:174629630	chr1:134697599	reep5	reep5	1.49254	2.1978
chr1L:174629642	chr1:134697611	reep5	reep5	1.38889	4.34783
chr1L:174629644	chr1:134697613	reep5	reep5	3.0303	0.980392
chr1L:174629645	chr1:134697614	reep5	reep5	1.42857	4.44444
chr1L:174629657	chr1:134697626	reep5	reep5	1.51515	4.87805
chr1L:174629659	chr1:134697628	reep5	reep5	1.51515	4.87805
chr1L:174629660	chr1:134697629	reep5	reep5	1.51515	5
chr1L:174629663	chr1:134697632	reep5	reep5	6.52174	5.26316
chr1L:174629671	chr1:134697640	reep5	reep5	1.53846	5.40541
chr1L:174629693	chr1:134697662	reep5	reep5	1.52672	4.54545
chr1S:323283	chr1:651949	wbp1	wbp1	3.36134	1.16279
chr1S:115567329	chr1:128161284	acin1	acin1	1.04167	3.125
chr1S:115567334	chr1:128161279	acin1	acin1	2.5	3.57143
chr1S:115567343	chr1:128161270	acin1	acin1	2.38095	2.7027
chr1S:115567345	chr1:128161268	acin1	acin1	2.46085	2.8169
chr1S:115567349	chr1:128161264	acin1	acin1	2.22222	2.8169
chr1S:115567361	chr1:128161252	acin1	acin1	1.02669	2.98507
chr1S:115567362	chr1:128161251	acin1	acin1	6.81818	3.48837
chr1S:115567372	chr1:128161241	acin1	acin1	0.245098	2.08333
chr1S:115567379	chr1:128161234	acin1	acin1	3.7037	2.20386
chr1S:115567395	chr1:128161218	acin1	acin1	3.33333	3.93939
chr1S:115567397	chr1:128161216	acin1	acin1	2.46914	4.71698
chr1S:115567406	chr1:128161207	acin1	acin1	10	6.60377
chr1S:115567427	chr1:128161186	acin1	acin1	4	4.7619
chr1S:115567428	chr1:128161185	acin1	acin1	3.84615	3.24324
chr1S:115567435	chr1:128161178	acin1	acin1	4.34783	2.04082
chr1S:115567437	chr1:128161176	acin1	acin1	4.54545	4.6875
chr2L:33465773	chr2:26813516	proca1	proca1	3.7037	1.69492
chr2L:33465774	chr2:26813515	proca1	proca1	3.7037	1.16279
chr2L:33465806	chr2:26813483	proca1	proca1	2.10773	0.913242
chr2L:33465957	chr2:26813332	proca1	proca1	2.27273	1.28205
chr2L:33465973	chr2:26813316	proca1	proca1	2.85714	10
chr2L:33466032	chr2:26813257	proca1	proca1	1.99557	4.16667
chr2L:33466034	chr2:26813255	proca1	proca1	0.915332	0.531915
chr2L:33466059	chr2:26813230	proca1	proca1	2.85714	5.88235
chr2L:33466068	chr2:26813221	proca1	proca1	2.06897	2.63158
chr2L:33466076	chr2:26813213	proca1	proca1	2.85714	1.88679
chr2L:33466083	chr2:26813206	proca1	proca1	20	0.469484
chr2L:33466286	chr2:26813003	proca1	proca1	13.3333	4.54545
chr2L:33466287	chr2:26813002	proca1	proca1	12.5	5.55556
chr2L:151979850	chr2:146543872	spryd7	spryd7	6.66667	2.54237
chr2L:151979851	chr2:146543873	spryd7	spryd7	6.89655	1.12994
chr2S:37548236	chr2:44652271	txndc17	txndc17	4.02299	3.26087
chr2S:63353676	chr2:52005887	kdf1	kdf1	4.44444	17.6471
chr2S:63353681	chr2:52005892	kdf1	kdf1	0.869565	19.5122
chr2S:63353691	chr2:52005902	kdf1	kdf1	3.94737	6.25
chr2S:63353693	chr2:52005904	kdf1	kdf1	0.934579	14.2857
chr2S:63353697	chr2:52005908	kdf1	kdf1	2.46914	7.40741
chr2S:63353710	chr2:52005921	kdf1	kdf1	0.806452	0.921659
chr2S:63353712	chr2:52005923	kdf1	kdf1	6.09756	0.645161
chr2S:63353719	chr2:52005930	kdf1	kdf1	3.48837	5
chr2S:63353721	chr2:52005932	kdf1	kdf1	3.65854	2.27273
chr2S:63353733	chr2:52005944	kdf1	kdf1	3.2967	3.22581
chr2S:63353734	chr2:52005945	kdf1	kdf1	2.98507	3.22581
chr2S:98698325	chr2:113517454	ing1	ing1	1.38889	7.14286
chr2S:120238902	chr2:134399806	pa2g4-b	pa2g4-b	2.75229	0.47619
chr2S:120238908	chr2:134399812	pa2g4-b	pa2g4-b	1.81818	1.49254
chr2S:120238916	chr2:134399820	pa2g4-b	pa2g4-b	1.92308	1.35135
chr2S:120238917	chr2:134399821	pa2g4-b	pa2g4-b	1.49254	1.23457
chr3S:49346148	chr3:93725648	myef2	myef2	1.47059	1.75439
chr3S:49346167	chr3:93725629	myef2	myef2	1.17302	0.913242
chr3S:49346168	chr3:93725628	myef2	myef2	0.995025	2.22222
chr3S:49346187	chr3:93725609	myef2	myef2	2.58621	0.913242
chr3S:49346188	chr3:93725608	myef2	myef2	2.58621	0.215983
chr3S:49346202	chr3:93725594	myef2	myef2	2.41935	1.05263
chr3S:49346203	chr3:93725593	myef2	myef2	2.4	0.311526
chr3S:49346215	chr3:93725581	myef2	myef2	1.66667	0.33557
chr3S:81990656	chr3:55312012	yaf2	yaf2	11.1111	1.06383
chr3S:81990657	chr3:55312011	yaf2	yaf2	2.47148	0.819672
chr3S:81990672	chr3:55311996	yaf2	yaf2	8.33333	1.21951
chr3S:81990680	chr3:55311988	yaf2	yaf2	10	1.81818
chr3S:81990696	chr3:55311972	yaf2	yaf2	1.98675	5.26316
chr4L:72724291	chr4:80269246	wls	wls	6.38298	5.55556
chr4L:132017999	chr4:126237686	ndufaf3	ndufaf3	16.6667	2.43902
chr4L:132018000	chr4:126237687	ndufaf3	ndufaf3	1.61943	0.361011
chr4L:132018005	chr4:126237692	ndufaf3	ndufaf3	16.6667	6.25
chr4L:132018017	chr4:126237704	ndufaf3	ndufaf3	0.398406	1.26582
chr4L:132018030	chr4:126237717	ndufaf3	ndufaf3	16.6667	1.38889
chr5L:33169519	chr5:26544048	vrk2	vrk2	5.53633	2.04082
chr5L:33169526	chr5:26544041	vrk2	vrk2	32.2034	2
chr5L:33169537	chr5:26544030	vrk2	vrk2	0.581395	1.75439
chr5L:33169540	chr5:26544027	vrk2	vrk2	2.27273	2.12766
chr5L:33169576	chr5:26543994	vrk2	vrk2	23.6111	0.75188
chr5L:33169586	chr5:26543984	vrk2	vrk2	25	1.36986
chr5L:33169588	chr5:26543982	vrk2	vrk2	25	1e-06
chr5L:33169589	chr5:26543981	vrk2	vrk2	40	0.735294
chr5L:33169590	chr5:26543980	vrk2	vrk2	60	0.714286
chr5L:33169614	chr5:26543956	vrk2	vrk2	15.625	0.645161
chr5L:33169631	chr5:26543939	vrk2	vrk2	4.34783	0.699301
chr5L:33169643	chr5:26543927	vrk2	vrk2	14.4737	1.81818
chr5L:33169644	chr5:26543926	vrk2	vrk2	10.5263	1e-06
chr5L:33169660	chr5:26543910	vrk2	vrk2	14.0625	1e-06
chr5L:33169675	chr5:26543895	vrk2	vrk2	12.5	1e-06
chr5L:33169695	chr5:26543875	vrk2	vrk2	25	1e-06
chr5L:88060496	chr5:87066401	znf292	znf292	5.55556	1.75439
chr5S:50021692	chr5:61441202	egln1	egln1	11.1111	0.221239
chr5S:50021811	chr5:61441068	egln1	egln1	4	4.34783
chr5S:50021813	chr5:61441066	egln1	egln1	12	0.444444
chr5S:50021814	chr5:61441065	egln1	egln1	12	0.458716
chr5S:50021841	chr5:61441038	egln1	egln1	10.5263	1.08696
chr5S:50021858	chr5:61441000	egln1	egln1	10.5263	2.43902
chr5S:50021860	chr5:61440998	egln1	egln1	8.33333	0.431034
chr5S:50021861	chr5:61440997	egln1	egln1	9.40171	4.34783
chr5S:50022215	chr5:61440718	egln1	egln1	11.3475	6.66667
chr6L:1251099	chr9:29754151	XFO 9-3	LOC101734875OC101732603	2.10526	13.6364
chr6S:38129812	chr6:77565186	ube2e2	ube2e1	0.869565	0.164745
chr6S:38129825	chr6:77565173	ube2e2	ube2e1	0.766284	1.44928
chr6S:38129847	chr6:77565166	ube2e2	ube2e1	1.14943	0.411523
chr6S:38129851	chr6:77565162	ube2e2	ube2e1	4.41176	0.3861
chr6S:38129858	chr6:77565155	ube2e2	ube2e1	0.429185	2.94118
chr6S:38129867	chr6:77565146	ube2e2	ube2e1	1.21704	0.277778
chr6S:38129878	chr6:77565135	ube2e2	ube2e1	0.639659	0.826446
chr6S:38129879	chr6:77565134	ube2e2	ube2e1	2.75229	0.684932
chr6S:38129894	chr6:77565119	ube2e2	ube2e1	1.48699	0.909091
chr6S:38129903	chr6:77565110	ube2e2	ube2e1	3.05344	0.584795
chr6S:38129908	chr6:77565105	ube2e2	ube2e1	0.909091	0.507614
chr6S:38129914	chr6:77565099	ube2e2	ube2e1	1.21951	0.346021
chr6S:38129930	chr6:77565083	ube2e2	ube2e1	1.11111	0.625
chr6S:58080478	chr6:61544703	slc39a6	slc39a6	1.47059	4.54545
chr6S:58080493	chr6:61544688	slc39a6	slc39a6	2.54777	3.0303
chr6S:58080499	chr6:61544682	slc39a6	slc39a6	6.25	2.77778
chr6S:114428890	chr6:121778375	med30	med30	1.23457	2.17391
chr6S:114428907	chr6:121778392	med30	med30	0.453515	1.88679
chr6S:114428919	chr6:121778404	med30	med30	0.39604	2.12766
chr6S:114428947	chr6:121778432	med30	med30	1.50289	1.78571
chr7L:2637696	chrUn_NW_016683452v1:396763	dclre1a	dclre1a	4.54545	5
chr7L:2637697	chrUn_NW_016683452v1:396762	dclre1a	dclre1a	4.54545	9.52381
chr7L:2637698	chrUn_NW_016683452v1:396761	dclre1a	dclre1a	4.7619	6.38298
chr7L:2637707	chrUn_NW_016683452v1:396752	dclre1a	dclre1a	1.81818	8.69565
chr7L:2637708	chrUn_NW_016683452v1:396751	dclre1a	dclre1a	1.78571	9.09091
chr7L:53814824	chrUn_NW_016683379v1:66416	LOC108696309	cdk2ap2	1.72414	1.40845
chr7L:90317454	chr7:76602194	ptmap12	ptmap12	1.62602	2
chr7L:90317456	chr7:76602192	ptmap12	ptmap12	0.286716	2.18818
chr7L:90317458	chr7:76602190	ptmap12	ptmap12	3.84615	2.92599
chr7L:90317462	chr7:76602186	ptmap12	ptmap12	0.493218	1.02302
chr7L:90317468	chr7:76602180	ptmap12	ptmap12	1.60643	1
chr7L:90317470	chr7:76602178	ptmap12	ptmap12	2.5641	3.51967
chr7L:90317473	chr7:76602175	ptmap12	ptmap12	0.763359	2.25225
chr7L:90317476	chr7:76602172	ptmap12	ptmap12	1.61943	2.03488
chr7L:90317483	chr7:76602165	ptmap12	ptmap12	0.334448	0.649351
chr8L:25390102	chr8:26343596	endog	endog	7.69231	98.6799
chr8L:59774858	chr8:60921918	npc2	npc2	1.59363	0.909091
chr8L:59774872	chr8:60921932	npc2	npc2	1.5625	0.5
chr8L:59774874	chr8:60921934	npc2	npc2	4.16667	1.02041
chr8L:91209611	chr8:92959853	hectd1	hectd1	1.06383	1.36986
chr8S:14221160	chr8:73579054	arf6	arf6	2.5641	3.125
chr8S:14221161	chr8:73579053	arf6	arf6	5.08475	3.0303
chr8S:14221179	chr8:73579035	arf6	arf6	5.55556	1.0989
chr8S:14221185	chr8:73579029	arf6	arf6	5.60748	2.12766
chr8S:14221194	chr8:73579020	arf6	arf6	3.46154	0.787402
chr8S:25792928	chr8:60921934	npc2	npc2	2.1645	1.02041
chr8S:25792930	chr8:60921932	npc2	npc2	3.00429	0.5
chr8S:25792931	chr8:60921931	npc2	npc2	2.99145	1.75439
chr8S:25792952	chr8:60921910	npc2	npc2	0.843882	0.452489
chr8S:35907765	chr8:8611463	LOC108699990OC108699989	nsmce3	7.69231	1.13636
chr8S:35907777	chr8:8611475	LOC108699990OC108699989	nsmce3	5	1.6129
chr9_10L:3180531	chr10:4635836	XB5788060	XB5788060	21.8391	5
chr9_10L:3180576	chr10:4635881	XB5788060	XB5788060	5.12821	6.45161
chr9_10L:3181899	chr10:4638547	XB5788060	XB5788060	4.54545	4
chr9_10L:3181946	chr10:4638594	XB5788060	XB5788060	8.4507	4.34783
chr9_10L:3181947	chr10:4638595	XB5788060	XB5788060	8.33333	4.34783
chr9_10L:3186176	chr10:4642738	XB5788060	XB5788060	1.16279	4.16667
chr9_10L:3186187	chr10:4642749	XB5788060	XB5788060	1.04167	4.16667
chr9_10L:3186193	chr10:4642755	XB5788060	XB5788060	1.16279	3.84615
chr9_10L:29165618	chr10:16845025	rundc1	rundc1	1.5544	3.7037
chr9_10L:29165621	chr10:16845022	rundc1	rundc1	1.08992	1.14943
chr9_10L:29165639	chr10:16845004	rundc1	rundc1	3.37079	2.32558
chr9_10L:29165655	chr10:16844988	rundc1	rundc1	2.18978	2.77778
chr9_10L:29165656	chr10:16844987	rundc1	rundc1	3.125	1e-06
chr9_10L:64800077	chr9:63297537	ssb	ssb	0.647668	1.38889
chr9_10L:64800117	chr9:63297497	ssb	ssb	0.578035	0.4329
chr9_10L:64800118	chr9:63297496	ssb	ssb	0.676819	0.574713
chr9_10L:64800120	chr9:63297494	ssb	ssb	0.503018	0.473934
chr9_10L:64800121	chr9:63297493	ssb	ssb	0.78125	0.462963
chr9_10L:64800125	chr9:63297489	ssb	ssb	0.357782	0.581395
chr9_10L:64800126	chr9:63297488	ssb	ssb	0.901713	0.909091
chr9_10L:64800127	chr9:63297487	ssb	ssb	0.903342	0.896861
chr9_10L:64800128	chr9:63297486	ssb	ssb	0.552995	0.930233
chr9_10L:64800229	chr9:63297397	mettl5	mettl5	21.4286	1.85185
chr9_10L:104837871	chr9:15807944	c16orf13	c16orf13	1.89394	2.17391
chr9_10L:104837879	chr9:15807936	c16orf13	c16orf13	2.05479	10
chr9_10L:104837907	chr9:15807908	c16orf13	c16orf13	1.83824	6.25
chr9_10L:104837936	chr9:15807879	c16orf13	c16orf13	1.88679	3.0303
chr9_10L:104837938	chr9:15807877	c16orf13	c16orf13	8.33333	2.94118
chr9_10L:104837939	chr9:15807876	c16orf13	c16orf13	1.31234	2.43902
chr9_10S:2809888	chr10:4635836	XB5788060	XB5788060	12.0879	5
chr9_10S:2809894	chr10:4635842	XB5788060	XB5788060	6.17978	4.87805
chr9_10S:2809895	chr10:4635843	XB5788060	XB5788060	7.86517	5.12821
chr9_10S:2809905	chr10:4635853	XB5788060	XB5788060	2.54777	1e-06
chr9_10S:2809906	chr10:4635854	XB5788060	XB5788060	10.0592	5.26316
chr9_10S:2809912	chr10:4635860	XB5788060	XB5788060	6.21118	3.7037
chr9_10S:2809933	chr10:4635881	XB5788060	XB5788060	6.81818	6.45161
chr9_10S:59311299	chr9:63297537	ssb	ssb	0.423216	1.38889
chr9_10S:59311339	chr9:63297497	ssb	ssb	0.961538	0.4329
chr9_10S:59311340	chr9:63297496	ssb	ssb	1.47059	0.574713
chr9_10S:59311343	chr9:63297493	ssb	ssb	1	0.462963
chr9_10S:59311347	chr9:63297489	ssb	ssb	0.793651	0.581395
chr9_10S:59311348	chr9:63297488	ssb	ssb	1.02041	0.909091
chr9_10S:59311349	chr9:63297487	ssb	ssb	1.02041	0.896861
chr9_10S:59311350	chr9:63297486	ssb	ssb	1.04167	0.930233
chr1L:137713248	chr1:127228348	psme1	psme1	11.1111	5.60748
chr1L:137713278	chr1:127228378	psme1	psme1	5.88235	2.73973
chr1L:138723563	chr1:128161150	acin1	acin1	7.93651	0.904977
chr1L:138723577	chr1:128161164	acin1	acin1	6.66667	6
chr1L:138723586	chr1:128161173	acin1	acin1	9.09091	6.08696
chr1L:138723590	chr1:128161177	acin1	acin1	3.44828	3.37079
chr1L:138723591	chr1:128161178	acin1	acin1	0.318471	2.04082
chr1L:138723601	chr1:128161188	acin1	acin1	1.04167	3.125
chr1L:138723620	chr1:128161207	acin1	acin1	14.2857	6.60377
chr1L:138723697	chr1:128161284	acin1	acin1	3.0303	3.125
chr1L:174629686	chr1:134697655	reep5	reep5	0.943396	1.02041
chr1L:174629687	chr1:134697656	reep5	reep5	0.813008	5
chr1L:174629699	chr1:134697668	reep5	reep5	1.10132	2.08333
chr1L:152561558	chr1:144349848	crkl	crkl	0.793651	0.0812348
chr9_10S:20918856	chr10:24734756	ccdc40	ccdc40	1.5625	1e-06
chr9_10S:20921113	chr10:24736654	ccdc40	ccdc40	7.14286	8.79121
chr9_10S:20921119	chr10:24736660	ccdc40	ccdc40	7.69231	10
chr9_10S:20921144	chr10:24736685	ccdc40	ccdc40	18.1818	6.66667
chr2L:33466302	chr2:26812987	proca1	proca1	1e-06	10
chr2L:33466301	chr2:26812988	proca1	proca1	1e-06	10
chr2L:33465821	chr2:26813468	proca1	proca1	4.7619	0.649351
chr2L:33465767	chr2:26813522	proca1	proca1	4.22535	1.75439
chr2L:33465758	chr2:26813531	proca1	proca1	5.40541	3.37079
chr2L:33465751	chr2:26813538	proca1	proca1	4.10959	2.73224
chr2S:63353674	chr2:52005885	kdf1	kdf1	4	20
chr2S:63353679	chr2:52005890	kdf1	kdf1	1e-06	14.2857
chr2S:63353682	chr2:52005893	kdf1	kdf1	2.63158	7.14286
chr2S:63353714	chr2:52005925	kdf1	kdf1	1.31579	5.71429
chr2S:63353716	chr2:52005927	kdf1	kdf1	9.09091	3.22581
chr3L:98900072	chr3:98561939	arpin	arpin	25	5.12821
chr4L:72724290	chr4:80269247	wls	wls	6.52174	5.88235
chr5L:33169673	chr5:26543897	vrk2	vrk2	8.33333	1e-06
chr5L:33169655	chr5:26543915	vrk2	vrk2	8.33333	0
chr5L:33169612	chr5:26543958	vrk2	vrk2	8.33333	0
chr5L:33169606	chr5:26543964	vrk2	vrk2	0.666667	0
chr5L:33169605	chr5:26543965	vrk2	vrk2	4	0
chr5L:33169602	chr5:26543968	vrk2	vrk2	2.9304	0
chr5L:33169599	chr5:26543971	vrk2	vrk2	4.54545	0
chr5L:33169579	chr5:26543991	vrk2	vrk2	2.38095	0
chr5L:33169577	chr5:26543993	vrk2	vrk2	4.54545	0
chr5L:33169561	chr5:26544006	vrk2	vrk2	8.69565	0
chr5L:33169550	chr5:26544017	vrk2	vrk2	6.25	0
chr5S:50021839	chr5:61441040	egln1	egln1	5.26316	0.512821
chr6L:1138116	chr6:545606	LOC108719538OC108719528	LOC100487805	0	5.66038
chr6S:1879172	chr6:545860	LOC108695520	LOC100487805	4	4.41176
chr6S:1879103	chr6:545929	LOC108695520	LOC100487805	1e-06	0.793651
chr7S:25521746	chr7:27171459	cox15	cox15	11.7647	3.125
chr7L:41398074	chr7:51172330	h2afy2	h2afy2	15.3846	28.8889
chr7L:66659139	chr7:66952125	arhgap32	arhgap32	7.14286	4.54545
chr7L:66659147	chr7:66952133	arhgap32	arhgap32	7.69231	5.55556
chr7L:90317494	chr7:76602154	ptmap12	ptmap12	1.17647	2.14477
chr7L:90317449	chr7:76602199	ptmap12	ptmap12	2.77778	2.51046
chr8S:21498320	chr8:65637683	mrps10	mrps10	3.33333	5
chr8L:65262402	chr8:66722708	tmem223	tmem223	2.64901	2.24719
chr8L:65262441	chr8:66722747	tmem223	tmem223	1e-06	1.96078
chrUn_NW_016694813v1:1264747	chr9:38149	LOC108703835	LOC101731689	5.26316	3.6036
chrUn_NW_016694813v1:1264751	chr9:38153	LOC108703835	LOC101731689	5.26316	1.69492
chrUn_NW_016694813v1:1264753	chr9:38155	LOC108703835	LOC101731689	11.588	1.7094
chrUn_NW_016694813v1:1264756	chr9:38158	LOC108703835	LOC101731689	4.7619	1.72414
chrUn_NW_016694813v1:1264783	chr9:38185	LOC108703835	LOC101731689	2.22222	1.78571
chrUn_NW_016694813v1:1265035	chr9:38296	LOC108703835	LOC101731689	3.125	1.47059
chrUn_NW_016694813v1:1265039	chr9:38300	LOC108703835	LOC101731689	2.86885	1.1236
chrUn_NW_016694813v1:1265041	chr9:38302	LOC108703835	LOC101731689	6.25	1.48148
chrUn_NW_016694813v1:1265047	chr9:38308	LOC108703835	LOC101731689	3.0303	3.57143
chrUn_NW_016694813v1:1265060	chr9:38321	LOC108703835	LOC101731689	2.61438	3.26797
chrUn_NW_016694820v1:2303397	chr9:268798	LOC108704257	LOC100485943	20	5.55556
chrUn_NW_016694820v1:2303540	chr9:268938	LOC108704257	LOC100485943	5.76923	10
chrUn_NW_016694820v1:2303579	chr9:268977	LOC108704257	LOC100485943	4.16667	7.69231
chrUn_NW_016694820v1:2303733	chr9:269128	LOC108704257	LOC100485943	5.12821	2.77778
chrUn_NW_016694813v1:1990116	chr9:393706	LOC108703803	LOC105947134	10	20
chrUn_NW_016694813v1:1990125	chr9:393715	LOC108703803	LOC105947134	7.14286	100
chrUn_NW_016694820v1:2480271	chr9:856683	LOC108704282	LOC105947141	5.26316	5
chrUn_NW_016694820v1:2480058	chr9:856845	LOC108704282	LOC105947141	17.7778	5.68182
chrUn_NW_016694820v1:2480026	chr9:856877	LOC108704282	LOC105947141	2.25564	1.42857
chrUn_NW_016694820v1:2677367	chr9:3520536	LOC108704272	znf853	7.69231	0
chrUn_NW_016694820v1:2677435	chr9:3520604	LOC108704272	znf853	4.81928	0.632911
chrUn_NW_016694820v1:2677443	chr9:3520612	LOC108704272	znf853	16.6667	0.680272
chrUn_NW_016694820v1:2677619	chr9:3520788	LOC108704272	znf853	11.1111	0.666667
chr9_10L:104837887	chr9:15807928	c16orf13	c16orf13	2.38095	7.14286
chr6L:1261927	chr9:29766488	LOC108719514	LOC101732603	8.33333	6.45161
chr6S:1625231	chr9:29766538	LOC108695511	LOC101732603	3.0303	17.6471
