# Supplementary material for: Deep transcriptome profiling reveals limited conservation of A-to-I RNA editing in Xenopus
Source: BMC Biol. 2023 Nov 9;21:251. doi: 10.1186/s12915-023-01756-2 (PMC10636886; doi:10.1186/s12915-023-01756-2)
Supplement: Supplementary file 4 — Additional file 4. Conserved mammalian sites that are also edited in Xenopus. [file 12915_2023_1756_MOESM4_ESM.xlsx]

## Sheet: XL
index	mm9	mm10	hg19	hg38	genename.H	genetype.H	liftedover.site.XL	liftover.strand	liftover.base	liftover.genetype.XL	liftover.genename.XL	is.in.masterlist	reason	recovered	max.editingrate.XL
1	chr1:174022479	chr1:172092348	chr1:160302244	chr1:160332454	COPA	CDS	chr8S:94197918	+	A	CDS	LOC108700372	N	multimismatch in window	Y	57.6087
2	chr9:4456006	chr9:4456006	chr11:105804694	chr11:105933968	GRIA4	CDS	chr2S:142934977	+	A	CDS	LOC108709985	N	multimismatch in window	Y	75
22	chr16:87940788	chr16:87940543	chr21:30953750	chr21:29581430	GRIK1	CDS	chr2L:15758457	+	A	CDS	LOC108707425	Y			42.2222
25	chr10:76785353	chr10:77322608	chr21:46595620	chr21:45175705	ADARB1	intron	chr9_10L:76377175	-	A	intron	adarb1.L	Y			40
26	chr14:30879307	chr14:30066121	chr3:53820892	chr3:53786865	CACNA1D	CDS	chrUn_NW_016694815v1:2012178	-	A	CDS	cacna1d.L	N	unassembled contigs	Y	47.2527
27	chr14:8768562	chr14:7936048	chr3:58141801	chr3:58156074	FLNB	CDS	chrUn_NW_016694865v1:688643	+	A	CDS	LOC108705104	N	unassembled contigs	Y	60.1064
28	chr14:13244096	chr14:12411582	chr3:62423807	chr3:62438132	CADPS	CDS	chr4L:141941750	+	A	CDS	cadps.L	N	isolated	Y	46.1207
29	chr3:80510834	chr3:80706912	chr4:158257875	chr4:157336723	GRIA2	CDS	chr1L:46291594	-	A	CDS	LOC108699208	N	multimismatch in window	Y	100
30	chr3:80510830	chr3:80706908	chr4:158257879	chr4:157336727	GRIA2	CDS	chr1L:46291590	-	A	CDS	LOC108699208	Y			9.09091
33	chr3:80496208	chr3:80692286	chr4:158281294	chr4:157360142	GRIA2	CDS	chr1L:46278513	-	A	CDS	LOC108699208	N	multimismatch in window	Y	95.8194
36	chr11:46086145	chr11:46272643	chr5:156736808	chr5:157309800	CYFIP2	CDS	chr3S:10342423	+	A	CDS	cyfip2.L	Y			100
38	chr10:48992582	chr10:49272776	chr6:102337702	chr6:101889827	GRIK2	CDS	chr5S:63481101	-	A	CDS	grik2	N	isolated	Y	80
38	chr10:48992582	chr10:49272776	chr6:102337702	chr6:101889827	GRIK2	CDS	chr5L:82106805	-	A	CDS	grik2.L	Y			84.6154
39	chr10:48964136	chr10:49244330	chr6:102372589	chr6:101924714	GRIK2	CDS	chr5S:63452311	-	A	CDS	grik2	N	isolated	Y	100
39	chr10:48964136	chr10:49244330	chr6:102372589	chr6:101924714	GRIK2	CDS	chr5L:82080541	-	A	CDS	grik2.L	N	isolated	Y	80
53	chrX:39007429	chrX:41654252	chrX:122598962	chrX:123465111	GRIA3	CDS	chr8L:26726140	+	A	CDS	gria3.L	N	isolated	Y	100
59	chrX:71472201	chrX:74226862	chrX:153579950	chrX:154351582	FLNA	CDS	chr8S:37189768	+	A	CDS	LOC108699999	Y			57.2414

## Sheet: XT
index	mm9	mm10	hg19	hg38	genename.H	genetype.H	liftedover.site.XT	liftover.strand	liftover.base	liftover.genetype.XT	liftover.genename.XT	is.in.masterlist	reason	recovered	max.editingrate.XT
1	chr1:174022479	chr1:172092348	chr1:160302244	chr1:160332454	COPA	CDS	chr8:114091522	+	A	CDS	copa	Y			66.2614
2	chr9:4456006	chr9:4456006	chr11:105804694	chr11:105933968	GRIA4	CDS	chr2:157664961	-	A	intergenic		Y			91.5584
8	chr6:126592176	chr6:126642158	chr12:5021742	chr12:4912576	KCNA1	CDS	chr3:8812918	-	A	CDS	kcna1	Y			9.52381
9	chr14:76119526	chr14:75719719	chr13:46090371	chr13:45516236	COG3	CDS	chr2:130701980	+	A	CDS	cog3	Y			20
22	chr16:87940788	chr16:87940543	chr21:30953750	chr21:29581430	GRIK1	CDS	chr2:12306030	+	A	CDS	grik1	Y			58.6207
25	chr10:76785353	chr10:77322608	chr21:46595620	chr21:45175705	ADARB1	intron	chr9:50645172	+	A	intron	adarb1	Y			40
26	chr14:30879307	chr14:30066121	chr3:53820892	chr3:53786865	CACNA1D	CDS	chrUn_NW_016683703v1:31996	-	A	intergenic		N	unassembled contigs	Y	92.1053
27	chr14:8768562	chr14:7936048	chr3:58141801	chr3:58156074	FLNB	CDS	chrUn_NW_016683423v1:448396	-	A	CDS	flnb	N	unassembled contigs	Y	37.7193
28	chr14:13244096	chr14:12411582	chr3:62423807	chr3:62438132	CADPS	CDS	chr4:133282153	+	A	CDS	cadps	Y			68.1569
29	chr3:80510834	chr3:80706912	chr4:158257875	chr4:157336723	GRIA2	CDS	chr1:44108448	-	A	CDS	gria2	Y			100
30	chr3:80510830	chr3:80706908	chr4:158257879	chr4:157336727	GRIA2	CDS	chr1:44108444	-	A	CDS	gria2	Y			16.5314
33	chr3:80496208	chr3:80692286	chr4:158281294	chr4:157360142	GRIA2	CDS	chr1:44096115	-	A	CDS	gria2	N	multimismatch in window	Y	100
36	chr11:46086145	chr11:46272643	chr5:156736808	chr5:157309800	CYFIP2	CDS	chr3:6483869	+	A	CDS	cyfip2	Y			100
37	chr10:48992595	chr10:49272789	chr6:102337689	chr6:101889814	GRIK2	CDS	chr5:78389063	-	A	CDS	grik2	Y			23.0769
38	chr10:48992582	chr10:49272776	chr6:102337702	chr6:101889827	GRIK2	CDS	chr5:78389050	-	A	CDS	grik2	N	multimismatch in window	Y	87.8049
39	chr10:48964136	chr10:49244330	chr6:102372589	chr6:101924714	GRIK2	CDS	chr5:78357262	-	A	CDS	grik2	Y			92.4855
53	chrX:39007429	chrX:41654252	chrX:122598962	chrX:123465111	GRIA3	CDS	chr8:27522910	+	A	CDS	gria3	Y			100
54	chrX:39007465	chrX:41654288	chrX:122598998	chrX:123465147	GRIA3	intron	chr8:27522944	+	A	intron	gria3	Y			100
59	chrX:71472201	chrX:74226862	chrX:153579950	chrX:154351582	FLNA	CDS	chr8:11855297	+	A	CDS	flna	Y			47.0588
