# Supplementary material for: Deep transcriptome profiling reveals limited conservation of A-to-I RNA editing in Xenopus
Source: BMC Biol. 2023 Nov 9;21:251. doi: 10.1186/s12915-023-01756-2 (PMC10636886; doi:10.1186/s12915-023-01756-2)
Supplement: Supplementary file 5 — Additional file 5. Human coding sites that are also edited in Xenopus. [file 12915_2023_1756_MOESM5_ESM.xlsx]

## Sheet: XL
index	site.H	genename.H	genetype.H	liftedover.site.XL	liftover.strand	liftover.base	liftover.genetype.XL	liftover.genename.XL	is.in.masterlist	reason	recovered	max.editingrate.XL	max.editingrate.H
19	chr7:104166843	ORC5	CDS	chr6L:121567541	-	A	CDS	orc5.L	N	isolated	Y	2.01005	1.02586
37	chr19:11449126	PRKCSH	CDS	chrUn_NW_016694811v1:840595	+	A	CDS	MGC84105 (prkcsh.S)	N	unassembled contigs	Y	3.84615	1.0784
49	chr17:44075811	G6PC3	CDS	chr9_10L:5264711	-	A	CDS	g6pc3.1.L	Y	NA		2.23214	1.08886
54	chr4:77066294	CCNI	CDS	chr1L:76540235	-	A	CDS	ccni.L	N	multimismatch in window	Y	41.6667	1.09364
56	chr6:42938659	CNPY3	CDS	chr5L:24250656	-	A	CDS	cnpy3.L	N	isolated	Y	1.11111	1.09877
117	chr2:235042589	SH3BP4	CDS	chr9_10L:73274486	+	A	CDS	sh3bp4.L	N	multimismatch in window	Y	2.5641	1.23186
126	chr16:2527799	AMDHD2	CDS	chr9_10L:104724592	-	A	CDS	amdhd2.L	N	multimismatch in window	Y	9.09091	1.2583
181	chr5:157309801	CYFIP2	CDS	chr3S:10342424	+	A	CDS	cyfip2.L	Y	NA		13.3333	1.38324
258	chr19:14482795	GIPC1	CDS	chr3L:127813203	-	A	CDS	gipc1.L	N	isolated	Y	1.1236	1.57104
262	chr19:45786047	DMWD	CDS	chr8L:73890996	+	A	CDS	wdr20.L	N	multimismatch in window	Y	7.69231	1.59257
358	chr4:1717411	TMEM129	CDS	chr1L:12299017	-	A	CDS	tmem129.L	N	isolated	Y	7.69231	1.81344
363	chr19:2939354	ZNF77	CDS	chrUn_NW_016694828v1:1707559	-	A	CDS	LOC108704532 (gastrula zinc finger protein XlCGF48.2-like)	N	unassembled contigs	Y	5	1.82999
384	chr7:6652684	ZNF316	CDS	chr6L:922256	+	A	CDS	LOC108719569 (gastrula zinc finger protein XlCGF57.1)	N	multimismatch in window	Y	7.40741	1.88864
392	chr12:69257815	CPSF6	CDS	chr3L:51295551	-	A	CDS	cpsf6.L	N	isolated	Y	2.96296	1.91474
428	chr7:92536926	RBM48	CDS	chr6S:24346261	-	A	CDS	rbm48.S	N	isolated	Y	4.81928	2.00921
485	chr1:93154859	TMED5	CDS	chr4L:94914334	+	A	CDS	tmed5.L	Y	NA		5.88235	2.19557
548	chr9:112224151	PTBP3	CDS	chrUn_NW_016694812v1:6058108	+	A	CDS	ptbp3.L	N	unassembled contigs	Y	2.04082	2.38828
559	chr16:3013703	CLDN9	CDS	chr9_10L:114681964	+	A	CDS	cldn6.1.L	N	multimismatch in window	Y	1.23839	2.41317
586	chr3:62438110	CADPS	CDS	chr4L:141941772	+	A	CDS	cadps.L	Y	NA		1.45631	2.5
591	chr3:53786867	CACNA1D	CDS	chrUn_NW_016694815v1:2012176	-	A	CDS	cacna1d.L	N	unassembled contigs	Y	3.09278	2.50643
592	chr17:75502189	CASKIN2	CDS	chr9_10L:36680407	-	A	CDS	caskin2.S	Y	NA		1.00503	2.50663
641	chr18:35246113	ZNF397	CDS	chr6S:1166363	+	A	CDS	LOC108695502 (gastrula zinc finger protein XlCGF58.1-like)	N	multimismatch in window	Y	21.4286	2.69172
666	chr20:45802003	DNTTIP1	CDS	chr9_10S:26401056	+	A	CDS	MGC69166 (dnttip1.S)	N	isolated	Y	1.88679	2.824
752	chr14:21092345	ZNF219	CDS	chr1L:142720578	+	A	CDS	znf219.L	Y	NA		7.69231	3.19969
912	chr3:147410983	ZIC1	CDS	chr5L:119255428	+	A	CDS	zic1.L	N	multimismatch in window	Y	2.94118	4.35323
934	chr16:88533625	ZFPM1	CDS	chr4L:55428667	+	A	CDS	LOC108714099 (zinc finger protein ZFPM1-like)	N	multimismatch in window	Y	10	4.54545
1008	chr6:31811584	HSPA1L	CDS	chr8L:77473742	-	A	CDS	hspa2.L	N	multimismatch in window	Y	9.09091	5.29946
1031	chr3:58156067	FLNB	CDS	chrUn_NW_016694865v1:688636	+	A	CDS	flnb.L	N	unassembled contigs	Y	7.14286	5.57978
1085	chr2:112390230	RGPD8	CDS	chr2L:107746185	-	A	CDS	ranbp2.L	N	multimismatch in window	Y	12.9032	6.25
1106	chr19:56384575	ZNF582	CDS	chr6S:1034781	-	A	CDS	LOC108695571 (gastrula zinc finger protein XlCGF7.1-like)	Y	NA		1.88679	6.64336
1182	chr19:56384583	ZNF582	CDS	chr6S:1034789	-	A	CDS	LOC108695571 (gastrula zinc finger protein XlCGF7.1-like)	Y	NA		2.38095	7.88177
1201	chr17:42543937	NAGLU	CDS	chr5L:22712765	-	A	CDS	naglu.L	N	multimismatch in window	Y	9.09091	8.3887
1218	chr2:106425249	RGPD3	CDS	chr2S:91591344	-	A	CDS	ranbp2.S	N	isolated	Y	1.7094	8.8
1226	chr4:157360141	GRIA2	CDS	chr1L:46278514	-	A	CDS	LOC108699208 (glutamate receptor 2)	N	multimismatch in window	Y	6.77711	8.94819
1261	chr3:53786873	CACNA1D	CDS	chrUn_NW_016694815v1:2012170	-	A	CDS	cacna1d.L	N	unassembled contigs	Y	5.61798	10.068
1265	chr9:131228189	NUP214	CDS	chrUn_NW_016694940v1:94540	+	A	CDS	nup214.L	N	unassembled contigs	Y	41.4634	10.1361
1273	chr12:133120452	ZNF891	CDS	chr6L:998139	-	A	CDS	LOC108719531 (gastrula zinc finger protein XlCGF26.1-like)	N	multimismatch in window	Y	3.84615	10.3125
1280	chr19:2939366	ZNF77	CDS	chrUn_NW_016694828v1:1707571	-	A	CDS	LOC108704532 (gastrula zinc finger protein XlCGF48.2-like)	N	unassembled contigs	Y	7.69231	10.5087
1393	chr6:31811643	HSPA1L	CDS	chr8L:77473801	-	A	CDS	hspa2.L	N	isolated	Y	4.16667	17.5329
1462	chr4:157336727	GRIA2	CDS	chr1L:46291590	-	A	CDS	LOC108699208 (glutamate receptor 2)	Y	NA		9.09091	33.5249
1471	chr3:53786865	CACNA1D	CDS	chrUn_NW_016694815v1:2012178	-	A	CDS	cacna1d.L	N	unassembled contigs	Y	47.2527	38.8381
1482	chr13:77698241	SLAIN1	CDS	chr1S:27896139	+	A	CDS	slain2.S	N	multimismatch in window	Y	11.5942	49.1289
1492	chr3:58156074	FLNB	CDS	chrUn_NW_016694865v1:688643	+	A	CDS	flnb.L	N	unassembled contigs	Y	60.1064	60.4796
1496	chr1:160332454	COPA	CDS	chr8S:94197918	+	A	CDS	copa.S	N	multimismatch in window	Y	57.6087	62.4986
1497	chr21:29581430	GRIK1	CDS	chr2L:15758457	+	A	CDS	LOC108707425 (glutamate receptor ionotropic, kainate 1)	Y	NA		42.2222	66.6192
1501	chr3:62438132	CADPS	CDS	chr4L:141941750	+	A	CDS	cadps.L	N	isolated	Y	46.1207	76.69
1502	chr5:157309800	CYFIP2	CDS	chr3S:10342423	+	A	CDS	cyfip2.L	Y	NA		100	80.0415
1503	chr11:105933968	GRIA4	CDS	chr2S:142934977	+	A	CDS	LOC108709985 (glutamate receptor 4)	N	multimismatch in window	Y	75	82.5137
1506	chr6:101889827	GRIK2	CDS	chr5L:82106805	-	A	CDS	grik2.L	Y	NA		84.6154	83.3128
1511	chr6:101924714	GRIK2	CDS	chr5L:82080541	-	A	CDS	grik2.L	N	isolated	Y	80	89.7442
1512	chrX:154351582	FLNA	CDS	chr8S:37189768	+	A	CDS	LOC108699999 (filamin-A)	Y	NA		57.2414	94.3258
1514	chr4:157360142	GRIA2	CDS	chr1L:46278513	-	A	CDS	LOC108699208 (glutamate receptor 2)	N	multimismatch in window	Y	95.8194	95.9983
1516	chrX:123465111	GRIA3	CDS	chr8L:26726140	+	A	CDS	gria3.L	N	isolated	Y	100	98.1723
1517	chr4:157336723	GRIA2	CDS	chr1L:46291594	-	A	CDS	LOC108699208 (glutamate receptor 2)	N	multimismatch in window	Y	100	99.7191

## Sheet: XT
index	site.H	genename.H	genetype.H	liftedover.site.XT	liftover.strand	liftover.base	liftover.genetype.XT	liftover.genename.XT	is.in.masterlist	reason	recovered	max.editingrate.XT	max.editingrate.H
38	chr19:7520051	ZNF358	CDS	chr6:101705	+	A	CDS	LOC100486443 (zinc finger protein Xfin-like)	N	multimismatch in window	Y	1e-06	1.08075
54	chr4:77066294	CCNI	CDS	chr1:94843516	-	A	CDS	ccni	Y	NA		7.69231	1.09364
116	chr22:50248731	HDAC10	CDS	chrUn_NW_016684335v1:10217	-	A	CDS	hdac6	N	unassembled contigs	Y	4.34783	1.23056
154	chr11:75204454	SLCO2B1	CDS	chrUn_NW_016683392v1:503891	+	A	CDS	slco2b1	N	unassembled contigs	Y	6.25	1.31809
168	chr19:57702389	ZNF154	CDS	chrUn_NW_016683395v1:293044	-	A	CDS	LOC101732212 (oocyte zinc finger protein XlCOF7.1-like)	N	unassembled contigs	Y	2.63158	1.35088
181	chr5:157309801	CYFIP2	CDS	chr3:6483870	+	A	CDS	cyfip2	Y	NA		10.7143	1.38324
241	chr9:93110581	CARD19	CDS	chrUn_NW_016683495v1:107952	-	A	CDS	card19	N	unassembled contigs	Y	1.38889	1.53423
245	chr1:15932779	SPEN	CDS	chrUn_NW_016683686v1:60609	-	A	CDS	spen	N	unassembled contigs	Y	10.5263	1.54265
280	chr19:57859405	ZNF587	CDS	chrUn_NW_016683395v1:330479	+	A	intergenic		N	unassembled contigs	Y	7.14286	1.63441
318	chr19:57859367	ZNF587	CDS	chrUn_NW_016683395v1:330441	+	A	intergenic		N	unassembled contigs	Y	4.34783	1.72478
337	chr9:34400965	FAM219A	CDS	chrUn_NW_016686843v1:2953	+	A	CDS	fam219a	N	unassembled contigs	Y	1.63934	1.76354
396	chr19:57859451	ZNF587	CDS	chrUn_NW_016683395v1:330525	+	A	intergenic		N	unassembled contigs	Y	7.40741	1.93034
399	chr17:7848145	KDM6B	CDS	chrUn_NW_016683788v1:52185	-	A	CDS	kdm6b	N	unassembled contigs	Y	1.11111	1.94624
408	chr16:3013459	CLDN9	CDS	chr2:38087813	-	A	CDS	cldn4	Y	NA		0.46729	1.96103
431	chr17:4672216	PELP1	CDS	chr3:131244407	+	A	CDS	pelp1	N	multimismatch in window	Y	1.63934	2.02525
443	chr16:3013475	CLDN9	CDS	chr2:38087797	-	A	CDS	cldn4	Y	NA		0.111049	2.04651
490	chr16:3013493	CLDN9	CDS	chr2:38087779	-	A	CDS	cldn4	Y	NA		0.3861	2.20688
547	chr19:57859444	ZNF587	CDS	chrUn_NW_016683395v1:330518	+	A	intergenic		N	unassembled contigs	Y	1.29032	2.38663
553	chr15:75353818	NEIL1	CDS	chr3:85509649	+	A	CDS	neil1	N	isolated	Y	4.34783	2.40126
586	chr3:62438110	CADPS	CDS	chr4:133282175	+	A	CDS	cadps	N	multimismatch in window	Y	5.64924	2.5
591	chr3:53786867	CACNA1D	CDS	chrUn_NW_016683703v1:31994	-	A	intergenic		N	unassembled contigs	Y	39.4737	2.50643
606	chr19:48499002	LMTK3	CDS	chr7:106809223	-	A	CDS	lmtk3	N	multimismatch in window	Y	100	2.56323
607	chr11:6625465	DCHS1	CDS	chrUn_NW_016683870v1:52745	+	A	CDS	dchs1	N	unassembled contigs	Y	2	2.56959
673	chr19:57860033	ZNF587	CDS	chrUn_NW_016683395v1:331107	+	A	intergenic		N	unassembled contigs	Y	1.96078	2.84863
675	chr9:35092186	PIGO	CDS	chrUn_NW_016683785v1:38395	+	A	CDS	pigo	N	unassembled contigs	Y	1.11111	2.85285
921	chr19:56384260	ZNF582	CDS	chr6:545222	-	A	CDS	LOC100487805 (gastrula zinc finger protein XlCGF26.1-like)	Y	NA		18.75	4.43459
1018	chr19:57876982	ZNF814	CDS	chrUn_NW_016683508v1:189635	-	A	CDS	LOC101731232 (zinc finger protein Xfin-like)	N	unassembled contigs	Y	9.09091	5.43319
1031	chr3:58156067	FLNB	CDS	chrUn_NW_016683423v1:448403	-	A	CDS	flnb	N	unassembled contigs	Y	8.69565	5.57978
1078	chr19:56384561	ZNF582	CDS	chr6:545694	-	A	CDS	LOC100487805 (gastrula zinc finger protein XlCGF26.1-like)	N	isolated	Y	4.83871	6.12613
1092	chr19:57876960	ZNF814	CDS	chrUn_NW_016683508v1:189613	-	A	CDS	LOC101731232 (zinc finger protein Xfin-like)	N	unassembled contigs	Y	7.14286	6.39869
1170	chr19:2939363	ZNF77	CDS	chrUn_NW_016683508v1:73283	+	A	CDS	znf268	N	unassembled contigs	Y	2.22222	7.65864
1226	chr4:157360141	GRIA2	CDS	chr1:44096116	-	A	CDS	gria2	N	multimismatch in window	Y	15	8.94819
1237	chr19:56384834	ZNF582	CDS	chr6:545967	-	A	CDS	LOC100487805 (gastrula zinc finger protein XlCGF26.1-like)	N	isolated	Y	14.2857	9.30233
1258	chr12:133120602	ZNF891	CDS	chrUn_NW_016683428v1:275851	-	A	CDS	LOC101733897 (gastrula zinc finger protein XlCGF8.2DB-like)	N	unassembled contigs	Y	1.23457	10
1261	chr3:53786873	CACNA1D	CDS	chrUn_NW_016683703v1:31988	-	A	intergenic		N	unassembled contigs	Y	23.8095	10.068
1265	chr9:131228189	NUP214	CDS	chr8:6219798	+	A	CDS	nup214	N	isolated	Y	61.8182	10.1361
1334	chr12:133120434	ZNF891	CDS	chrUn_NW_016683428v1:259732	-	A	intergenic		N	unassembled contigs	Y	2.94118	13.617
1405	chr12:133120292	ZNF891	CDS	chrUn_NW_016683428v1:259591	-	A	intergenic		N	unassembled contigs	Y	5.71429	19.0751
1462	chr4:157336727	GRIA2	CDS	chr1:44108444	-	A	CDS	gria2	Y	NA		16.5314	33.5249
1471	chr3:53786865	CACNA1D	CDS	chrUn_NW_016683703v1:31996	-	A	intergenic		N	unassembled contigs	Y	92.1053	38.8381
1474	chr12:4912576	KCNA1	CDS	chr3:8812918	-	A	CDS	kcna1	Y	NA		9.52381	40.9091
1481	chr8:10898245	XKR6	CDS	chrUn_NW_016683369v1:389658	-	A	CDS	xkr6	N	unassembled contigs	Y	7.69231	47.0149
1483	chr6:101889814	GRIK2	CDS	chr5:78389063	-	A	CDS	grik2	Y	NA		23.0769	49.4262
1492	chr3:58156074	FLNB	CDS	chrUn_NW_016683423v1:448396	-	A	CDS	flnb	N	unassembled contigs	Y	37.7193	60.4796
1496	chr1:160332454	COPA	CDS	chr8:114091522	+	A	CDS	copa	Y	NA		66.2614	62.4986
1497	chr21:29581430	GRIK1	CDS	chr2:12306030	+	A	CDS	grik1	Y	NA		58.6207	66.6192
1498	chr13:45516236	COG3	CDS	chr2:130701980	+	A	CDS	cog3	Y	NA		20	68.9867
1501	chr3:62438132	CADPS	CDS	chr4:133282153	+	A	CDS	cadps	Y	NA		68.1569	76.69
1502	chr5:157309800	CYFIP2	CDS	chr3:6483869	+	A	CDS	cyfip2	Y	NA		100	80.0415
1503	chr11:105933968	GRIA4	CDS	chr2:157664961	-	A	intergenic		Y	NA		91.5584	82.5137
1506	chr6:101889827	GRIK2	CDS	chr5:78389050	-	A	CDS	grik2	N	multimismatch in window	Y	87.8049	83.3128
1511	chr6:101924714	GRIK2	CDS	chr5:78357262	-	A	CDS	grik2	Y	NA		92.4855	89.7442
1512	chrX:154351582	FLNA	CDS	chr8:11855297	+	A	CDS	flna	Y	NA		47.0588	94.3258
1514	chr4:157360142	GRIA2	CDS	chr1:44096115	-	A	CDS	gria2	N	multimismatch in window	Y	100	95.9983
1516	chrX:123465111	GRIA3	CDS	chr8:27522910	+	A	CDS	gria3	Y	NA		100	98.1723
1517	chr4:157336723	GRIA2	CDS	chr1:44108448	-	A	CDS	gria2	Y	NA		100	99.7191
